# Supplementary material for: The Chloroplast Genome of Passiflora edulis (Passifloraceae) Assembled from Long Sequence Reads: Structural Organization and Phylogenomic Studies in Malpighiales
Source: Front Plant Sci. 2017 Mar 10;8:334. doi: 10.3389/fpls.2017.00334 (PMC5345083; doi:10.3389/fpls.2017.00334)
Supplement: Supplementary file 1 [file Table_1.XLS]

## Sheet: Plan1
Supplementary Table S1. List of complete cp genomes and cp gene sequences used in comparative and phylogenomic analysis.
Species	Genus	Family	Order	Border comparision (Figure 2)	Sinteny and rearrangement analysis (Figure 3)	Phylogenomics (Complete genomes) (Figure 5)	Phylogenomics (Gene sequences) (Figure 6)	Genbank acession number	Reference
Pentactina rupicola	Pentactina	Rosaceae	Rosales				*	NC_016921.1	Unpublished
Prunus persica	Prunus	Rosaceae	Rosales				*	NC_014697.1	Jansen RK, et al. 2011. Mol. Biol. Evol. 28:835-847.
Prinsepia utilis	Prinsepia	Rosaceae	Rosales				*	NC_021455.1	Wang S, Shi C, Gao LZ. 2013. PLoS One. 8:E73946.
Pyrus pyrifolia	Pyrus	Rosaceae	Rosales				*	NC_015996.1	Unpublished
Fragaria vesca	Fragaria	Rosaceae	Rosales				*	NC_015206.1	Shulaev V, et al. 2011. Nat. Genet. 43:109-116.
Rosa odorata	Rosa	Rosaceae	Rosales				*	KF753637.1	Yang JB, Li DZ, Li HT. 2014. Mol. Ecol. Resour. 14:1024-1031.
Humulus lupulus	Humulus	Cannabaceae	Rosales				*	NC_028032.1	Vergara D, et al. 2015. Mitochondrial DNA. 1-2.
Morus indica	Morus	Moraceae	Rosales				*	NC_008359.1	Ravi V, et al. 2006. Tree Genet. Genomes. 3:49-59.
Castanea mollissima	Castanea	Fagaceae	Fagales				*	NC_014674.1	Jansen RK, et al. 2011. Mol. Biol. Evol. 28:835-847.
Quercus rubra	Quercus	Fagaceae	Fagales				*	NC_020152.1	Unpublished
Trigonobalanus doichangensis	Trigonobalanus	Fagaceae	Fagales				*	NC_023959.1	Unpublished
Corynocarpus laevigata	Corynocarpus	Curcubitaceae	Curcubitales				*	NC_014807.1	Albert NW, et al. 2010. Plant Methods. 6:22.
Cucumis melo	Cucumis	Curcubitaceae	Curcubitales				*	NC_015983.1	Rodriguez-Moreno L, et al. 2011. BMC Genomics. 12: 424.
Pisum sativum	Pisum	Fabaceae	Fabales				*	NC_014057.1	Magee AM, et al. 2010. Genome Res. 20:1700-1710.
Trifolium subterraneum	Trifolium	Fabaceae	Fabales				*	NC_011828.1	Cai Z, et al. 2009. J. Mol. Evol. 67:696-704.
Medicago truncatula	Medicago	Fabaceae	Fabales				*	NC_003119.6	unpublished
Cicer arietinum	Cicer	Fabaceae	Fabales				*	NC_011163.1	Jansen RK, et al. 2008. Mol. Phylogenet. Evol. 48:1204-1217.
Lotus japonicus	Lotus	Fabaceae	Fabales				*	NC_002694.1	Kato T, et al. 2000. DNA Res. 31:323-30.
Phaseolus vulgaris	Phaseolus	Fabaceae	Fabales				*	NC_009259.1	Guo X, et al. 2007. BMC Genomics. 8:228.
Vigna unguiculata	Vigna	Fabaceae	Fabales				*	NC_018051.1	Unpublished
Glycine max	Glycine	Fabaceae	Fabales				*	NC_007942.1	Saski C, et al. 2005. Plant Mol. Biol. 59:309-322.
Populus alba	Populus	Salicaceae	Malpighiales		¥	*	*	NC_008235.1	Okumura S, et al. 2006. Transgenic Res. 15:637-646.
Populus trichocarpa	Populus	Salicaceae	Malpighiales	*	¥*	*	*	NC_009143.1	Tuskan GA, et al. 2006. Science. 313:1596-1604.
Populus balsamifera	Populus	Salicaceae	Malpighiales		¥	*		NC_024735.1	Huang DI, et al. 2014. New Phytol. 204:693–703.
Populus fremonti	Populus	Salicaceae	Malpighiales		¥	*		NC_024734.1	Huang DI, et al. 2014. New Phytol. 204:693–703.
Populus tremula	Populus	Salicaceae	Malpighiales		¥	*		NC_027425.1	Unpublished
Populus euphratica	Populus	Salicaceae	Malpighiales		¥	*		NC_024747.1	Zhang QJ, Gao LZ. 2014. Mitochondrial DNA.
Salix purpurea	Salix	Salicaceae	Malpighiales	*	¥*	*	*	NC_026722.1	WU Z. 2015. J. Nat. Sci. 1: 49.
Salix suchowensis	Salix	Salicaceae	Malpighiales		¥	*		NC_026462.1	WU Z. 2014. Mitochondrial DNA. 24:1-2.
Salix interior	Salix	Salicaceae	Malpighiales		¥	*		NC_024681.1	Huang DI, et al. 2014. New Phytol. 204:693–703.
Passiflora ciliata	Passiflora	Passifloraceae	Malpighiales			*		JX661828; JX661871; JX661916; JX661956; JX662077; JX662291; JX662332; JX662410; JX662445; JX662478; JX662592; JX662679; JX662723; JX662765; JX662813; JX662925; JX662967; JX663045; JX663116; JX663163; JX663293; JX663335; JX663422; JX663490; JX663554; JX663733; JX663776; JX663815; JX663852; JX663885; JX664018; JX664062; JX664103; JX664221; JX664266; JX664506; JX664548; JX664634; JX664670; JX664785;…	Xi Z, et al. 2010. Proc. Natl. Acad. Sci. 109:17519-17524.
Passiflora edulis	Passiflora	Passifloraceae	Malpighiales	*	¥*	*	*	KX290855	Present study
Passiflora biflora	Passiflora	Passifloraceae	Malpighiales			*	*	EU017064.1; EU017065.1; EU017066.1; EU017067.1; EU017069.1; EU017072.1; EU017073.1; EU017075.1; EU017079.1; EU017080.1; EU017082.1; EU017084.1; EU017085.1; EU017086.1; EU017088.1; EU017089.1; EU017092.1; EU017093.1; EU017094.1; EU017097.1; EU017099.1; EU017100.1; EU017102.1; EU017104.1; EU017108.1; EU017111.1; EU017112.1; EU017113.1; EU017114.1; EU017115.1; EU017116.1; EU017118.1; EU017121.1; EU0…	Jansen RK, et al. 2007. Proc Natl Acad Sci. 104:19369-19374.
Manihot esculenta	Manihot	Euphorbiaceae	Malpighiales	*	¥*	*	*	NC_010433.1	Daniell H, et al. 2008. Theor Appl Genet. 116:723-37.
Hevea brasiliensis	Hevea	Euphorbiaceae	Malpighiales	*	¥*	*	*	NC_015308.1	Tangphatsornruang S, et al. 2011. Gene. 475: 104-112.
Ricinus communis	Ricinus	Euphorbiaceae	Malpighiales	*	¥*	*	*	NC_016736.1	Rivarola M, et al. 2011. PLoS ONE. 6:e21743 .
Jatropha curcas	Jatropha	Euphorbiaceae	Malpighiales	*	¥*	*	*	NC_012224.1	Asif MH, et al. 2010.Tree Genet. Genomes. 6:941-952
Hirtella physophora	Hirtella	Chrysobalanaceae	Malpighiales		¥*	*	*	NC_024066.1	Male PJG, et al. 2014. Mol. Ecol. Resour. 14:966–975.
Hirtella racemosa	Hirtella	Chrysobalanaceae	Malpighiales		¥	*	*	NC_024060.1	Male PJG, et al. 2014. Mol. Ecol. Resour. 14:966–975.
Licania heteromorpha	Licania	Chrysobalanaceae	Malpighiales		¥*	*	*	NC_024062.1	Male PJG, et al. 2014. Mol. Ecol. Resour. 14:966–975.
Licania alba	Licania	Chrysobalanaceae	Malpighiales		¥	*	*	NC_024064.1	Male PJG, et al. 2014. Mol. Ecol. Resour. 14:966–975.
Licania sprucei	Licania	Chrysobalanaceae	Malpighiales		¥	*		NC_024065.1	Male PJG, et al. 2014. Mol. Ecol. Resour. 14:966–975.
Couepia guianensis	Couepia	Chrysobalanaceae	Malpighiales		¥*	*		NC_024063.1	Male PJG, et al. 2014. Mol. Ecol. Resour. 14:966–975.
Parinari campestris	Parinari	Chrysobalanaceae	Malpighiales		¥*	*	*	NC_024067.1	Male PJG, et al. 2014. Mol. Ecol. Resour. 14:966–975.
Chrysobalanus icaco	Chrysobalanus	Chrysobalanaceae	Malpighiales		¥*	*	*	NC_024061.1	Male PJG, et al. 2014. Mol. Ecol. Resour. 14:966–975.
Elaeodendron orientale	Elaeodendron	Celastraceae	Celastrales				*	JX661810.1; JX661853.1; JX661897.1; JX661938.1; JX662059.1; JX662273.1; JX662315.1; JX662393.1; JX662429.1; JX662462.1; JX662575.1; JX662661.1; JX662705.1; JX662747.1; JX662793.1; JX662909.1; JX662949.1; JX663026.1; JX663098.1; JX663143.1; JX663274.1; JX663316.1; JX663404.1; JX663471.1; JX663543.1; JX663716.1; JX663758.1; JX663799.1; JX663836.1; JX663869.1; JX664001.1; JX664043.1; JX664086.1; JX6…	Xi Z, et al. 2010. Proc. Natl. Acad. Sci. 109:17519-17524.
Euonymus americanus	Euonymus	Celastraceae	Celastrales				*	EU002160.1; EU002170.1; EU002193.1; EU002277.1; EU002321.1; EU002500.1; GQ998148.1; GQ998149.1; GQ998151.1; GQ998152.1; GQ998153.1; GQ998154.1; GQ998159.1; GQ998161.1; GQ998162.1; GQ998163.1; GQ998164.1; GQ998165.1; GQ998166.1; GQ998167.1; GQ998170.1; GQ998171.1; GQ998172.1; GQ998173.1; GQ998174.1; GQ998175.1; GQ998177.1; GQ998178.1; GQ998179.1; GQ998180.1; GQ998181.1; GQ998182.1; GQ998183.1; GQ9…	Wang H, et al. 2009. Proc. Natl. Acad. Sci. 106;3853-3858; Moore MJ, et al. 2010. Proc Natl Acad Sci. 107:4623-4628.
Averrhoa carambola	Averrhoa	Oxalidaceae	Oxalidales				*	JX661801.1; JX661841.1; JX661886.1; JX661928.1; JX662050.1; JX662264.1; JX662306.1; JX662385.1; JX662422.1; JX662455.1; JX662650.1; JX662694.1; JX662737.1; JX662781.1; JX662901.1; JX662937.1; JX663017.1; JX663089.1; JX663131.1; JX663264.1; JX663307.1; JX663395.1; JX663460.1; JX663536.1; JX663706.1; JX663749.1; JX663789.1; JX663829.1; JX663862.1; JX663991.1; JX664032.1; JX664077.1, JX664191.1; JX6…	Xi Z, et al. 2010. Proc. Natl. Acad. Sci. 109:17519-17524.
Oxalis latifolia	Oxalis	Oxalidaceae	Oxalidales				*	EU002165.1; EU002186.1; EU002248.1; EU002282.1; EU002350.1; EU002528.1; GQ998512.1; GQ998513.1; GQ998515.1; GQ998516.1; GQ998517.1; GQ998518.1; GQ998522.1; GQ998524.1; GQ998525.1; GQ998526.1; GQ998527.1; GQ998528.1; GQ998529.1; GQ998530.1; GQ998533.1; GQ998534.1; GQ998535.1; GQ998536.1; GQ998537.1; GQ998538.1; GQ998540.1; GQ998541.1; GQ998542.1; GQ998543.1; GQ998544.1; GQ998545.1; GQ998546.1; GQ9…	Wang H, et al. 2009. Proc. Natl. Acad. Sci. 106;3853-3858; Moore MJ, et al. 2010. Proc Natl Acad Sci. 107:4623-4628.
Bulnesia arborea	Bulnesia	Zygophyllaceae	Zygophyllales				*	EU002159.1; EU002172.1; EU002205.1; EU002275.1; EU002299.1; EU002478.1; GQ998006.1; GQ998007.1; GQ998009.1; GQ998010.1; GQ998011.1; GQ998012.1; GQ998016.1; GQ998018.1; GQ998019.1; GQ998020.1; GQ998021.1; GQ998022.1; GQ998023.1; GQ998024.1; GQ998027.1; GQ998028.1; GQ998029.1; GQ998030.1; GQ998031.1; GQ998032.1; GQ998034.1; GQ998035.1; GQ998036.1; GQ998037.1; GQ998038.1; GQ998039.1; GQ998040.1; GQ9…	Wang H, et al. 2009. Proc. Natl. Acad. Sci. 106;3853-3858; Moore MJ, et al. 2010. Proc Natl Acad Sci. 107:4623-4628.
Vitis vinifera	Vitis	Vitaceae	Vitales				*	NC_007957.1	Jansen RK, et al. 2006. BMC Plant. Biol. 6: 32.
¥ Cp genomes used in the phylogenomic analysis based on all available cp genomes from the order Malpighiales.
